# Supplementary material for: Non-HIV Vaccine-Induced Immune Responses as Potential Baseline Immunogenicity Predictors of ALVAC-HIV and AIDSVAX B/E-Induced Immune Responses
Source: Viruses. 2024 Aug 27;16(9):1365. doi: 10.3390/v16091365 (PMC11437453; doi:10.3390/v16091365)
Supplement: Supplementary file 1 [file viruses-16-01365-s001.zip]

Archive with 1 entries (1 files):
- viruses-3113819-supplementary.pdf
